# Supplementary material for: Characterization of the Abracl-Expressing Cell Populations in the Embryonic Mammalian Telencephalon
Source: Biomolecules. 2023 Aug 31;13(9):1337. doi: 10.3390/biom13091337 (PMC10527439; doi:10.3390/biom13091337)
Supplement: Supplementary file 1 [file biomolecules-13-01337-s001.zip › Supplementary tables.xlsx]

## Sheet: Sheet1
	SUPPLEMENTARY TABLES
	Table S1		SUBPALLIUM												PALLIUM
		DAPI	Abracl	Dlx2	Abracl	Ascl1	Abracl	Lhx6 (MGE only)	Abracl	Ki67	Abracl	Gad	Abracl	Tubb3	Abracl	Ki67	Abracl	Tbr1	Abracl	Tubb3
	Repeat 1	100	0.3069	0.2845	0.3215	0.3259	0.5414	0.4423	0.3103	0.3624	0.3397	0.2088	0.3148	0.255	0.1625	0.6961	0.1436	0.1659	0.1858	0.1486
	Repeat 2	100	0.3167	0.2808	0.271	0.2018	0.5092	0.4514	0.2953	0.3976	0.3016	0.2326	0.3388	0.2212	0.1613	0.4798	0.1916	0.1821	0.2373	0.1971
	Repeat 3	100	0.2533	0.2938	0.2915	0.2909	0.4837	0.4339	0.3281	0.3964	0.2831	0.2165	0.2993	0.2618	0.1802	0.4947	0.1664	0.1459	0.2037	0.1673
	Mean		0.2923	0.286367	0.294667	0.272867	0.511433	0.442533	0.311233	0.385467	0.308133	0.2193	0.317633	0.246	0.168	0.556867	0.1672	0.164633	0.208933	0.171
	SD		0.0341286	0.00669801	0.0253985	0.0639852	0.0289148	0.00875233	0.0164199	0.0199853	0.0288601	0.0121445	0.0199018	0.0217449	0.0105825	0.12081	0.02401	0.0181332	0.0261458	0.0244608
	Table S2		SUBPALLIUM						PALLIUM
		Abracl	Dlx2	Ascl1	Ki67	Gad	Tubb3	Lhx6 (MGE only)	Ki67	Tbr1	Tubb3
	Repeat 1	100	0.48159	0.772317	0.0667096	0.521048	0.635324	0.624677	0.147692	0.688022	0.73197
	Repeat 2	100	0.437007	0.626199	0.0829665	0.636936	0.631641	0.597015	0.114693	0.610125	0.716814
	Repeat 3	100	0.48638	0.740117	0.0838159	0.664076	0.761777	0.636345	0.0743618	0.671274	0.729504
	Mean		0.468326	0.712878	0.0778307	0.607354	0.676248	0.619346	0.112249	0.656474	0.726096
	SD		0.0272285	0.076773	0.00964046	0.0759647	0.074094	0.0201997	0.0367263	0.0410033	0.00813236
	Table S3	SUBPALLIUM												PALLIUM
		Dlx2	Abracl	Ascl1	Abracl	Ki67	Abracl	Lhx6 (MGE only)	Abracl	Gad	Abracl	Tubb3	Abracl	Ki67	Abracl	Tbr1	Abracl	Tubb3	Abracl
	Repeat 1	1	0.519859	1	0.759327	1	0.0571192	1	0.764639	1	0.847701	1	0.788684	1	0.0383325	1	0.595539	1	0.915209
	Repeat 2	1	0.493581	1	0.817146	1	0.0616197	1	0.67346	1	0.8319	1	0.967087	1	0.0363196	1	0.639497	1	0.861476
	Repeat 3	1	0.419333	1	0.73221	1	0.0693744	1	0.709217	1	0.869284	1	0.864015	1	0.0268699	1	0.765593	1	0.885051
	Mean		0.477591		0.769561		0.0627044		0.715772		0.849628		0.873262		0.0338407		0.666876		0.887245
	SD		0.0521359		0.0433826		0.00619917		0.0459417		0.0187663		0.0895607		0.00612022		0.088271		0.0269333
